# Supplementary material for: Assessment of Vitamin D Status in Slovenian Premenopausal and Postmenopausal Women, Using Total, Free, and Bioavailable 25-Hydroxyvitamin D (25(OH)D)
Source: Nutrients. 2022 Dec 16;14(24):5349. doi: 10.3390/nu14245349 (PMC9784017; doi:10.3390/nu14245349)
Supplement: Supplementary file 1 [file nutrients-14-05349-s001.zip]

Archive with 1 entries (1 files):
- nutrients-2006102-supplementary.pdf
